# Supplementary material for: Shotgun Metagenomics of Gut Microbiota in Humans with up to Extreme Longevity and the Increasing Role of Xenobiotic Degradation
Source: mSystems. 2020 Mar 24;5(2):e00124-20. doi: 10.1128/mSystems.00124-20 (PMC7093822; doi:10.1128/mSystems.00124-20)
Supplement: TABLE S1 [file mSystems.00124-20-st001.xlsx]

## Sheet: Supplementary Table 1
				Medications
ID	Group	Age	Gender	Antibiotic Therapy	Cardiovascular Therapy	Anti-Hypertensive Therapy	Hypoglycemic Therapy	Hypolipidemic Therapy
Y2	Y	48	M
Y3	Y	25	F
Y4	Y	32	F
Y5	Y	30	F
Y6	Y	32	M
Y7	Y	46	F
Y12	Y	22	M
Y13	Y	37	F
Y14	Y	25	M
Y15	Y	32	M
Y16	Y	25	F
K300	K	75	F			X		X
K301	K	70	F				X	X
K303	K	71	F			X
K304	K	76	M
K306	K	76	F			X	X	X
K124	K	63	F
K119	K	70	F			X
K105	K	75	M		X	X		X
K100	K	75	M			X		X
K125	K	71	F		X	X		X
K113	K	65	M	X	X	X
K106	K	70	M
K108	K	76	M					X
C010	C	101	F	X		X
C012	C	100	F		X	X
C042	C	102	F		X	X
C052	C	104	M		X	X
C021	C	101	F
C048	C	99	F		X
C002	C	100	F		X
C003	C	99	F		X	X
C004	C	98	F		X
C007	C	99	F
C017	C	101	F		X	X
C018	C	100	F		X	X
C024	C	100	F		X
C054	C	100	F			X
C011	C	99	F		X	X		X
S010	S	107	F
S020	S	105	F
S030	S	105	M
S050	S	109	F			X
S080	S	109	F			X
S100	S	107	F		X	X
S110	S	105	M
S120	S	107	F		X
S130	S	106	F		X	X
S140	S	106	M			X
S150	S	105	M			X
S180	S	106	M
S190	S	105	F		X	X
S200	S	105	F			X
S210	S	107	F		X	X
S220	S	108	F			X
S240	S	105	M		X	X	X
S260	S	105	F
S280	S	105	F
S290	S	104	F			X
S300	S	106	F
S320	S	105	F			X
S330	S	109	F		X	X
